# Supplementary material for: Ecology and diversity of culturable fungal species associated with soybean seedling diseases in the Midwestern United States
Source: J Appl Microbiol. 2022 Mar 8;132(5):3797–811. doi: 10.1111/jam.15507 (PMC9311804; doi:10.1111/jam.15507)
Supplement: Supplementary file 1 — File S1 [file JAM-132-3797-s001.xlsx]

## Sheet: ABUNDANCE_TABLE
Species	SPPs	AR-1-1	AR-1-2	AR-1-3	AR-1-4	AR-1-5	AR-1-6	AR-2-1	AR-2-2	AR-2-3	AR-2-4	AR-2-5	AR-2-6	IA-1-1	IA-1-3	IA-1-4	IA-1-5	IA-1-6	IA-1-7	IA-2-1	IA-2-2	IA-2-3	IA-2-4	IA-2-5	IA-2-6	IL-1-1	IL-1-2	IL-1-3	IL-1-4	IL-1-5	IL-1-6	IL-2-1	IL-2-2	IL-2-3	IL-2-4	IL-2-5	IL-2-6	IN-1-1	IN-1-2	IN-1-3	IN-1-4	IN-1-5	IN-1-6	IN-2-1	IN-2-2	IN-2-3	IN-2-4	IN-2-5	IN-2-6
Actinomucor elegans	SPP1	0	0	0	0	0	0	0	0	0	0	0	0	0	0	0	0	0	0	0	0	0	0	0	0	0	0	0	0	0	0	0	0	0	0	0	0	0	0	0	0	0	0	0	0	0	0	0	0
Alternaria alternata	SPP2	0	0	0	0	0	0	0	0	0	0	0	0	0	1	0	1	3	1	1	1	1	0	0	0	3	1	1	1	0	1	0	0	0	0	0	1	0	0	0	0	0	1	1	0	1	1	4	1
Alternaria tenuissima	SPP3	0	0	0	0	0	0	0	0	0	0	0	0	0	0	0	0	0	1	0	0	0	0	0	0	0	0	0	0	0	0	0	0	0	0	0	0	0	0	0	0	0	0	0	0	0	0	0	0
Anthrinium arundinis	SPP4	0	0	0	0	0	0	0	0	0	0	0	0	0	0	0	0	0	0	0	0	0	0	0	0	0	0	0	0	0	0	0	0	0	0	0	0	0	0	0	0	0	0	0	0	0	0	0	0
Arthrobotrys oligospora	SPP5	0	0	0	0	0	0	0	0	0	0	0	0	0	0	0	0	0	0	0	0	0	0	0	0	0	0	0	0	0	0	0	0	0	0	0	0	0	0	0	0	0	0	0	0	0	0	0	0
Aspergillus fumigatus	SPP6	0	0	0	0	0	0	0	0	0	0	0	0	0	0	0	0	0	0	0	0	0	0	0	0	0	0	0	0	0	0	0	0	0	0	0	0	0	0	0	0	0	0	0	0	0	0	0	0
Ceratobasidium species	SPP7	0	0	0	0	0	0	2	0	0	0	1	0	0	0	0	0	1	0	0	0	0	1	1	1	1	0	0	0	0	0	0	1	0	0	0	0	0	0	0	0	0	0	0	0	0	0	0	0
Chaetomium globosum	SPP8	0	0	0	0	0	0	1	0	0	0	0	0	0	0	0	0	0	0	0	0	0	0	1	0	0	0	0	0	0	0	0	0	0	0	0	0	0	0	0	0	0	0	0	0	0	0	0	0
Cladorrhinum bulbillosum	SPP9	0	0	0	0	0	0	0	0	0	0	0	0	0	0	0	0	0	0	0	0	0	0	0	0	0	0	0	0	0	0	0	0	0	0	0	0	0	0	0	0	0	0	0	0	0	0	0	0
Cladosporium cladosporioides	SPP10	0	0	0	0	0	0	0	0	0	0	0	0	0	1	0	0	0	0	0	0	0	0	0	0	0	0	0	0	0	0	0	0	0	0	0	0	0	0	0	0	0	0	0	0	0	0	0	0
Clonostachys rosea	SPP11	1	11	2	2	1	1	0	0	0	0	1	0	1	0	0	0	0	0	0	0	0	0	0	0	0	0	0	0	0	3	0	0	0	0	1	2	0	6	0	1	0	0	0	0	0	0	0	0
Curvularia inaequalis	SPP12	0	0	0	0	0	0	0	0	0	0	0	0	0	0	0	0	0	0	0	0	0	0	0	0	0	0	0	0	0	0	0	0	0	0	0	0	0	0	0	0	0	0	0	0	0	0	0	0
Dactylonectria macrodidyma	SPP13	0	0	0	0	0	0	0	0	0	0	0	0	0	0	0	0	0	0	0	0	0	0	0	0	0	0	0	0	0	0	0	0	0	0	0	0	0	0	0	0	0	0	0	0	0	0	0	0
Didymella americana	SPP14	0	0	0	0	0	0	0	0	0	0	0	0	0	0	0	0	0	0	0	0	0	0	0	0	0	0	0	0	0	0	0	0	0	0	0	0	0	0	0	0	0	0	0	0	0	0	0	1
Didymella pinodella	SPP15	0	0	0	0	0	0	0	0	0	0	0	0	0	0	1	0	0	0	0	0	0	0	0	0	0	0	0	0	0	0	0	0	0	0	1	0	0	0	0	0	0	0	0	0	0	0	2	1
Epicoccum nigrum	SPP16	0	0	0	0	0	0	0	0	0	0	0	0	0	0	0	0	2	0	0	0	0	0	0	0	0	0	0	0	0	0	0	1	0	0	0	0	0	0	0	0	0	0	0	0	0	0	0	0
Epicoccum sorghinum	SPP17	0	0	0	0	1	0	0	0	0	0	0	0	0	0	0	0	0	0	0	0	0	0	0	0	0	1	0	0	0	0	0	0	0	0	1	0	0	0	0	0	0	0	0	0	0	1	0	0
Fusarium acuminatum	SPP18	1	5	2	0	0	9	2	2	1	1	2	1	4	3	0	6	4	2	3	3	9	3	10	1	0	0	1	0	0	1	0	8	2	2	4	0	0	1	1	1	0	0	1	1	1	2	4	1
Fusarium armeniacum	SPP19	0	0	0	0	0	0	0	0	0	0	0	0	0	0	0	0	0	0	0	0	0	0	1	1	0	0	0	0	0	0	0	0	0	1	0	0	0	0	0	0	0	0	0	0	0	0	0	0
Fusarium avenaceum	SPP20	0	0	0	0	0	0	0	0	0	0	0	0	0	0	0	0	0	1	0	0	0	0	0	0	3	0	2	0	0	0	2	0	0	0	0	0	1	2	0	0	0	0	0	0	0	0	1	0
Fusarium brachygibbosum	SPP21	0	0	0	0	0	0	0	0	0	0	0	0	0	0	0	0	0	0	0	0	0	0	0	0	0	0	0	0	0	0	0	0	0	0	0	0	0	0	0	0	0	0	0	0	0	0	0	0
Fusarium chlamydosporum	SPP22	0	0	0	0	3	0	0	1	0	0	0	0	0	0	0	0	0	0	0	0	0	0	0	0	0	0	0	0	0	0	0	0	0	0	0	0	1	0	0	0	0	1	0	0	0	0	0	0
Fusarium commune	SPP23	0	1	1	0	3	0	3	7	11	16	0	0	0	0	0	1	0	0	2	1	0	0	0	1	0	0	3	0	0	0	0	0	1	0	0	0	0	0	0	0	0	0	1	1	0	0	1	0
Fusarium culmorum	SPP24	0	0	0	0	0	0	0	0	0	0	0	1	0	0	0	0	0	0	0	0	0	0	0	0	0	0	0	0	0	0	0	0	0	0	0	0	0	0	0	0	0	0	0	0	0	0	0	0
Fusarium equiseti	SPP25	0	0	2	1	0	0	0	2	1	0	0	1	0	2	5	3	2	1	1	5	1	2	1	7	1	2	0	1	0	2	0	12	0	10	0	1	2	0	2	0	0	2	4	1	5	8	2	0
Fusarium fujikuroi	SPP26	0	0	0	0	0	0	0	0	0	0	0	0	0	0	1	0	0	0	0	0	0	0	0	1	7	0	0	0	0	0	0	0	0	0	0	0	1	0	0	0	0	0	0	0	0	0	0	0
Fusarium graminearum	SPP27	0	0	0	0	1	0	0	0	0	0	0	2	6	0	2	1	0	1	1	11	18	21	14	11	1	0	1	1	2	3	1	0	3	0	5	0	3	3	0	1	2	4	0	4	0	2	2	1
Fusarium incarnatum	SPP28	2	0	0	0	0	0	0	0	0	0	0	0	0	0	0	1	0	0	0	0	1	0	0	3	0	0	0	0	0	0	0	0	2	1	0	0	0	0	0	0	1	0	0	0	0	2	0	0
Fusarium neocosmosporiellum	SPP29	0	0	0	0	0	0	0	0	0	0	0	0	0	0	0	0	0	0	0	0	0	0	0	0	0	0	0	0	0	0	0	0	0	0	0	0	0	0	0	0	0	0	0	1	0	0	0	0
Fusarium nygamai	SPP30	0	0	0	0	0	0	0	1	0	0	0	0	0	0	0	0	0	0	0	1	0	0	0	0	0	0	0	0	0	0	0	0	0	0	0	0	0	0	0	0	0	0	0	0	0	0	0	0
Fusarium oxysporum	SPP31	0	2	5	0	3	4	4	1	2	4	3	5	1	7	13	11	8	5	13	14	4	0	4	2	0	20	8	6	6	2	1	10	16	16	18	22	6	4	8	13	6	13	20	11	21	14	13	24
Fusarium proliferatum	SPP32	0	0	0	0	0	0	0	0	1	0	0	0	0	0	0	1	1	1	6	0	0	0	1	0	2	0	0	1	0	0	1	3	4	0	5	2	0	0	0	0	0	0	0	0	0	2	2	0
Fusarium redolens	SPP33	0	0	0	0	0	0	0	0	0	0	0	0	0	0	0	0	0	0	0	0	0	0	0	0	0	0	0	0	0	0	0	0	0	0	0	0	0	0	0	0	0	0	0	0	0	2	0	0
Fusarium solani	SPP34	2	0	4	2	2	1	12	9	10	1	20	1	0	8	1	2	1	6	8	1	1	1	0	2	1	0	0	1	1	1	0	0	6	2	4	14	2	2	0	1	1	0	2	3	8	6	1	4
Fusarium sporotrichioides	SPP35	0	0	0	0	1	0	1	1	0	4	0	7	3	0	0	1	0	1	1	2	3	16	13	9	8	0	1	3	0	2	29	1	6	8	9	0	0	0	0	0	4	2	0	0	0	3	0	0
Fusarium subglutinans	SPP36	0	0	0	0	0	0	0	0	0	0	0	0	0	0	0	0	0	0	0	0	1	0	0	0	0	0	0	0	0	0	0	0	1	0	1	0	0	0	0	0	0	0	0	0	0	0	0	0
Fusarium thapsinum	SPP37	0	0	0	0	0	0	0	0	0	0	0	0	0	0	0	0	0	0	0	0	0	0	0	0	0	0	0	0	0	0	0	0	0	0	0	0	0	0	0	0	0	0	0	0	0	0	0	0
Fusarium tricinctum	SPP38	0	0	0	0	0	0	1	0	0	0	0	0	0	0	0	0	1	1	0	0	0	0	0	2	0	0	0	0	0	0	7	1	0	0	1	0	0	0	0	0	0	0	0	1	1	0	0	0
Fusarium verticillioides	SPP39	0	2	0	1	2	0	1	0	0	0	0	0	0	0	2	0	1	0	0	1	0	0	0	0	0	0	7	0	0	0	0	0	0	0	1	0	0	0	0	0	0	0	0	0	0	0	0	0
Heterobasidion annosum	SPP40	0	0	0	0	0	0	0	0	0	0	0	0	0	0	0	0	0	0	0	0	0	0	0	0	0	0	0	0	0	0	0	1	0	0	0	0	0	0	0	0	0	0	0	0	0	0	0	0
Macrophomina phaseolina	SPP41	0	0	0	0	0	0	0	0	0	0	0	0	0	0	0	0	0	0	0	0	0	0	0	0	0	0	0	0	0	0	0	6	0	4	0	0	0	0	0	0	0	0	0	1	1	0	0	4
Microdochium bolleyi	SPP42	0	0	0	0	0	0	0	0	0	0	0	0	0	0	0	0	0	0	0	0	0	0	0	0	0	0	0	0	0	0	0	0	0	0	0	0	0	0	0	0	0	0	0	0	0	0	0	0
Mortierella alpina	SPP43	0	0	0	0	0	0	0	0	0	0	0	0	0	0	0	0	0	0	0	0	0	0	0	0	0	0	0	0	0	0	0	0	0	0	0	0	1	4	0	0	0	0	0	1	0	0	1	0
Mortierella elongata	SPP44	0	0	0	0	0	0	0	0	0	0	0	0	0	0	0	0	2	0	0	1	0	2	0	1	0	3	5	7	13	0	0	0	0	0	0	0	3	0	0	1	0	1	1	7	0	1	1	3
Mortierella hyalina	SPP45	0	0	0	0	0	0	0	0	0	0	0	0	0	0	0	0	0	0	0	0	0	0	0	0	0	0	0	0	0	0	0	0	0	0	0	0	0	0	0	0	0	0	0	0	0	0	0	0
Mucor circinelloides	SPP46	0	0	0	0	0	0	0	0	0	0	0	0	0	0	0	0	0	0	5	0	0	0	0	0	0	0	0	0	0	0	0	0	0	0	0	0	0	0	0	0	0	0	0	0	0	0	0	1
Mucor hiemalis	SPP47	0	0	0	0	0	0	0	0	0	0	0	0	0	0	0	0	0	0	0	0	0	0	0	0	1	0	0	0	0	0	0	0	0	0	0	0	0	0	0	0	0	0	0	0	0	0	0	0
Mycoleptodiscus terrestris	SPP48	0	0	0	0	0	0	0	0	0	0	0	0	0	0	0	0	0	0	0	0	0	0	0	0	0	0	0	0	0	0	0	0	0	0	0	2	0	0	0	0	0	0	0	0	0	0	0	0
Penicillium brevicompactum	SPP49	0	0	0	0	0	0	0	0	0	0	0	0	0	0	0	0	0	0	0	0	0	0	0	0	0	0	0	0	0	0	0	0	0	0	0	0	0	0	0	0	0	0	0	0	0	0	0	0
Penicillium janthinellum	SPP50	0	0	0	0	0	0	0	0	0	0	0	0	0	0	0	0	0	0	0	0	0	0	0	0	0	0	0	0	0	0	0	0	0	0	0	0	0	0	0	0	0	0	0	0	0	0	0	0
Penicillium spinulosum	SPP51	0	0	0	0	0	0	0	0	0	0	0	0	0	0	0	0	0	0	0	0	0	0	0	0	2	0	0	0	0	0	0	0	0	0	0	0	0	0	0	0	0	0	0	0	0	0	0	0
Phoma herbarum	SPP52	0	0	0	0	4	0	0	0	0	0	0	0	0	0	0	0	0	0	0	0	0	0	0	0	0	0	0	0	0	1	1	0	0	0	0	0	0	0	0	0	1	1	0	1	0	0	0	0
Phomopsis longicolla	SPP53	0	0	0	0	0	1	0	0	0	0	0	0	0	0	0	0	0	0	0	2	11	0	0	0	0	0	0	0	0	0	0	0	0	2	0	0	0	0	0	0	0	0	0	0	0	0	0	0
Pithomyces chartarum	SPP54	0	0	0	0	0	0	0	0	0	0	0	0	0	1	0	0	0	0	0	0	0	0	0	0	0	0	0	0	0	0	0	0	0	0	0	0	0	0	0	0	0	0	0	0	0	0	0	0
Plectosphaerella cucumerina	SPP55	0	0	0	0	0	0	0	0	0	0	0	0	0	1	0	2	0	0	0	0	0	0	0	0	0	0	0	0	0	0	0	0	0	0	1	0	0	0	0	0	0	0	0	0	0	0	0	0
Purpureocillium lilacinum	SPP56	0	0	0	0	0	0	0	0	0	0	0	1	0	0	0	0	0	0	0	0	0	0	0	0	0	0	0	0	0	0	0	0	0	0	0	0	0	0	0	0	0	0	0	0	0	0	0	0
Rhizoctonia solani	SPP57	0	0	0	0	0	0	14	7	3	1	19	0	0	0	0	0	1	0	0	1	0	0	0	0	0	0	0	0	0	0	1	0	0	0	0	0	0	0	0	0	0	0	0	1	0	0	0	0
Rhizomucor variabilis	SPP58	0	0	0	0	0	0	0	0	0	0	0	0	0	0	0	0	0	0	0	0	0	0	0	0	0	0	0	0	1	0	0	0	0	0	0	0	0	1	0	0	0	0	0	0	0	0	0	0
Rhizopus microsporus	SPP59	0	0	0	0	0	0	0	0	0	0	0	0	0	0	0	0	0	0	0	0	0	0	0	0	0	0	0	0	0	0	0	0	0	0	0	0	0	0	0	0	0	0	0	0	0	0	0	0
Rhizopus oryzae	SPP60	0	0	0	0	0	0	0	0	0	0	0	0	0	0	0	0	0	0	0	0	0	0	0	0	0	0	0	0	0	0	0	0	0	1	0	0	0	0	0	0	0	0	0	0	0	0	0	0
Sarocladium strictum	SPP61	0	0	0	0	2	0	0	0	0	0	0	0	0	0	0	0	0	0	0	0	0	0	0	0	0	0	0	0	0	0	0	0	0	0	0	0	0	0	1	0	0	0	0	0	0	0	0	0
Setophoma terrestris	SPP62	0	0	0	0	0	0	0	0	0	0	0	0	0	1	0	0	0	2	0	0	0	0	0	0	0	0	0	0	0	0	0	0	0	0	0	0	0	0	0	0	0	0	1	1	0	0	0	0
Thelonectria olida	SPP63	0	0	0	0	0	0	0	0	0	0	0	0	0	0	0	0	0	0	0	0	0	0	0	0	0	0	0	0	0	0	0	0	0	0	0	0	0	0	0	0	0	0	0	0	0	0	0	0
Trichoderma asperellum	SPP64	0	0	0	0	0	0	0	0	0	0	0	0	0	0	0	0	0	0	0	0	0	0	0	0	0	0	0	0	0	0	0	0	0	0	0	0	0	0	0	0	0	0	0	0	0	0	0	0
Trichoderma atroviride	SPP65	0	0	0	0	0	0	0	0	0	0	0	0	0	0	0	0	0	0	0	0	0	0	0	0	0	0	0	0	0	0	0	0	0	0	0	0	0	0	0	0	0	0	0	0	0	0	0	0
Trichoderma brevicompactum	SPP66	0	0	0	0	0	0	0	0	0	0	0	0	0	0	0	0	0	0	0	0	0	0	0	0	0	0	0	0	0	0	0	0	0	0	0	0	0	0	0	0	0	0	0	0	0	0	0	0
Trichoderma gamsii	SPP67	0	0	0	0	0	0	0	0	0	0	0	0	0	0	0	0	0	0	0	0	0	0	0	0	0	0	0	0	0	0	0	0	0	0	0	0	2	1	0	0	0	0	0	0	0	0	0	0
Trichoderma hamatum	SPP68	0	0	0	0	0	0	0	0	0	0	0	0	0	0	0	0	0	0	0	0	0	0	0	0	0	0	0	0	0	0	0	0	0	0	0	0	0	0	0	1	0	0	2	2	0	0	0	0
Trichoderma harzianum	SPP69	0	0	0	0	0	0	0	0	0	0	0	0	0	0	0	0	0	0	0	0	0	0	0	0	0	0	1	1	1	2	0	0	0	0	0	0	0	2	6	1	2	0	1	2	0	0	1	0
Trichoderma koningiopsis	SPP70	0	0	0	0	0	0	0	0	0	0	0	0	0	0	0	0	0	2	0	1	0	0	0	0	0	0	0	0	0	3	0	0	0	0	0	0	0	0	0	0	2	0	3	3	1	1	3	4
Trichoderma oblongisporum	SPP71	0	0	0	0	0	0	0	0	0	0	0	0	0	0	0	0	0	0	0	0	0	0	0	0	0	0	0	0	0	0	0	0	0	0	0	0	0	0	0	0	0	0	0	0	0	0	0	0
Trichoderma spirale	SPP72	0	0	0	0	0	0	0	0	0	0	0	0	0	0	1	0	1	1	0	0	0	0	0	0	0	1	0	2	2	2	0	0	0	0	0	1	1	2	0	2	0	1	2	1	3	1	0	2
Trichoderma tomentosum	SPP73	0	0	0	0	0	0	0	0	0	0	0	0	0	0	0	0	0	0	0	0	0	0	0	0	0	0	0	0	0	0	0	0	0	0	0	0	0	0	0	0	2	0	0	0	0	0	0	0
Trichoderma velutinum	SPP74	0	0	0	0	0	0	0	0	0	0	0	0	0	0	0	0	0	0	0	0	0	0	0	0	0	0	0	0	0	1	0	0	0	0	0	0	0	0	0	2	0	1	0	0	1	0	0	0
Trichoderma virens	SPP75	0	0	0	0	0	0	0	0	0	0	0	0	0	0	1	0	0	0	0	0	0	0	0	0	0	0	2	2	0	0	0	0	0	0	0	0	0	0	2	1	0	0	0	3	0	0	1	0
Trichoderma viridescens	SPP76	0	0	0	0	0	0	0	0	0	0	0	0	0	0	0	0	0	0	0	0	0	0	0	0	0	0	0	0	0	0	0	0	0	0	0	0	1	1	0	0	0	0	0	0	0	0	1	0
[truncated: 48 more columns]

## Sheet: Species_table
SPPs	Domain	Phylum	Class	Order	Family	Genus	Species
SPP1	Fungi	Mucoromycota	Mucoromycetes	Mucorales	Mucoraceae	Actinomucor	Actinomucor elegans
SPP2	Fungi	Ascomycota	Dothideomycetes	Pleosporales	Pleosporaceae	Alternaria	Alternaria alternata
SPP3	Fungi	Ascomycota	Dothideomycetes	Pleosporales	Pleosporaceae	Alternaria	Alternaria tenuissima
SPP4	Fungi	Ascomycota	Sordariomycetes	Xylariales	Apiosporaceae	Arthrinium	Anthrinium arundinis
SPP5	Fungi	Ascomycota	Orbiliomycetes	Orbiliales	Orbiliaceae	Arthrobotrys	Arthrobotrys oligospora
SPP6	Fungi	Ascomycota	Eurotiomycetes	Eurotiales	Aspergillaceae	Aspergillus	Aspergillus fumigatus
SPP7	Fungi	Basidiomycota	Agaricomycetes	Cantharellales	Ceratobasidiaceae	Ceratobasidium	Ceratobasidium species
SPP8	Fungi	Ascomycota	Sordariomycetes	Sordariales	Chaetomiaceae	Chaetomium	Chaetomium globosum
SPP9	Fungi	Ascomycota	Sordariomycetes	Sordariales	Lasiosphaeriaceae	Cladorrhinum	Cladorrhinum bulbillosum
SPP10	Fungi	Ascomycota	Dothideomycetes	Capnodiales	Cladosporiaceae	Cladosporium	Cladosporium cladosporioides
SPP11	Fungi	Ascomycota	Sordariomycetes	Hypocreales	Bionectriaceae	Clonostachys	Clonostachys rosea
SPP12	Fungi	Ascomycota	Dothideomycetes	Pleosporales	Pleosporaceae	Curvularia	Curvularia inaequalis
SPP13	Fungi	Ascomycota	Sordariomycetes	Hypocreales	Nectriaceae	Dactylonectria	Dactylonectria macrodidyma
SPP14	Fungi	Ascomycota	Dothideomycetes	Pleosporales	Didymellaceae	Didymella	Didymella americana
SPP15	Fungi	Ascomycota	Dothideomycetes	Pleosporales	Didymellaceae	Didymella	Didymella pinodella
SPP16	Fungi	Ascomycota	Dothideomycetes	Pleosporales	Didymellaceae	Epicoccum	Epicoccum nigrum
SPP17	Fungi	Ascomycota	Dothideomycetes	Pleosporales	Didymellaceae	Epicoccum	Epicoccum sorghinum
SPP18	Fungi	Ascomycota	Sordariomycetes	Hypocreales	Nectriaceae	Fusarium	Fusarium acuminatum
SPP19	Fungi	Ascomycota	Sordariomycetes	Hypocreales	Nectriaceae	Fusarium	Fusarium armeniacum
SPP20	Fungi	Ascomycota	Sordariomycetes	Hypocreales	Nectriaceae	Fusarium	Fusarium avenaceum
SPP21	Fungi	Ascomycota	Sordariomycetes	Hypocreales	Nectriaceae	Fusarium	Fusarium brachygibbosum
SPP22	Fungi	Ascomycota	Sordariomycetes	Hypocreales	Nectriaceae	Fusarium	Fusarium chlamydosporum
SPP23	Fungi	Ascomycota	Sordariomycetes	Hypocreales	Nectriaceae	Fusarium	Fusarium commune
SPP24	Fungi	Ascomycota	Sordariomycetes	Hypocreales	Nectriaceae	Fusarium	Fusarium culmorum
SPP25	Fungi	Ascomycota	Sordariomycetes	Hypocreales	Nectriaceae	Fusarium	Fusarium equiseti
SPP26	Fungi	Ascomycota	Sordariomycetes	Hypocreales	Nectriaceae	Fusarium	Fusarium fujikuroi
SPP27	Fungi	Ascomycota	Sordariomycetes	Hypocreales	Nectriaceae	Fusarium	Fusarium graminearum
SPP28	Fungi	Ascomycota	Sordariomycetes	Hypocreales	Nectriaceae	Fusarium	Fusarium incarnatum
SPP29	Fungi	Ascomycota	Sordariomycetes	Hypocreales	Nectriaceae	Fusarium	Fusarium neocosmosporiellum
SPP30	Fungi	Ascomycota	Sordariomycetes	Hypocreales	Nectriaceae	Fusarium	Fusarium nygamai
SPP31	Fungi	Ascomycota	Sordariomycetes	Hypocreales	Nectriaceae	Fusarium	Fusarium oxysporum
SPP32	Fungi	Ascomycota	Sordariomycetes	Hypocreales	Nectriaceae	Fusarium	Fusarium proliferatum
SPP33	Fungi	Ascomycota	Sordariomycetes	Hypocreales	Nectriaceae	Fusarium	Fusarium redolens
SPP34	Fungi	Ascomycota	Sordariomycetes	Hypocreales	Nectriaceae	Fusarium	Fusarium solani
SPP35	Fungi	Ascomycota	Sordariomycetes	Hypocreales	Nectriaceae	Fusarium	Fusarium sporotrichioides
SPP36	Fungi	Ascomycota	Sordariomycetes	Hypocreales	Nectriaceae	Fusarium	Fusarium subglutinans
SPP37	Fungi	Ascomycota	Sordariomycetes	Hypocreales	Nectriaceae	Fusarium	Fusarium thapsinum
SPP38	Fungi	Ascomycota	Sordariomycetes	Hypocreales	Nectriaceae	Fusarium	Fusarium tricinctum
SPP39	Fungi	Ascomycota	Sordariomycetes	Hypocreales	Nectriaceae	Fusarium	Fusarium verticillioides
SPP40	Fungi	Basidiomycota	Agaricomycetes	Russulales	Bondarzewiaceae	Heterobasidion	Heterobasidion annosum
SPP41	Fungi	Ascomycota	Dothideomycetes	Botryosphaeriales	Botryosphaeriaceae	Macrophomina	Macrophomina phaseolina
SPP42	Fungi	Ascomycota	Sordariomycetes	Xylariales	Microdochiaceae	Microdochium	Microdochium bolleyi
SPP43	Fungi	Mucoromycota	Mortierellomycetes	Mortierellales	Mortierellaceae	Mortierella	Mortierella alpina
SPP44	Fungi	Mucoromycota	Mortierellomycetes	Mortierellales	Mortierellaceae	Mortierella	Mortierella elongata
SPP45	Fungi	Mucoromycota	Mortierellomycetes	Mortierellales	Mortierellaceae	Mortierella	Mortierella hyalina
SPP46	Fungi	Mucoromycota	Mortierellomycetes	Mucorales	Mucoraceae	Mucor	Mucor circinelloides
SPP47	Fungi	Mucoromycota	Mortierellomycetes	Mucorales	Mucoraceae	Mucor	Mucor hiemalis
SPP48	Fungi	Ascomycota	Sordariomycetes	Magnaporthales	Magnaporthaceae	Mycoleptodiscus	Mycoleptodiscus terrestris
SPP49	Fungi	Ascomycota	Eurotiomycetes	Eurotiales	Aspergillaceae	Penicillium	Penicillium brevicompactum
SPP50	Fungi	Ascomycota	Eurotiomycetes	Eurotiales	Aspergillaceae	Penicillium	Penicillium janthinellum
SPP51	Fungi	Ascomycota	Eurotiomycetes	Eurotiales	Aspergillaceae	Penicillium	Penicillium spinulosum
SPP52	Fungi	Ascomycota	Dothideomycetes	Pleosporales	Didymellaceae	Phoma	Phoma herbarum
SPP53	Fungi	Ascomycota	Sordariomycetes	Diaporthales	Diaporthaceae	Diaporthe	Phomopsis longicolla
SPP54	Fungi	Ascomycota	Dothideomycetes	Pleosporales	Astrosphaeriellaceae	Pithomyces	Pithomyces chartarum
SPP55	Fungi	Ascomycota	Sordariomycetes	Glomerellales	Plectosphaerellaceae	Plectosphaerella	Plectosphaerella cucumerina
SPP56	Fungi	Ascomycota	Sordariomycetes	Hypocreales	Ophiocordycipitaceae	Purpureocillium	Purpureocillium lilacinum
SPP57	Fungi	Basidiomycota	Agaricomycetes	Cantharellales	Ceratobasidiaceae	Rhizoctonia	Rhizoctonia solani
SPP58	Fungi	Mucoromycota	Mucormycetes	Mucorales	Lichtheimiaceae	Rhizomucor	Rhizomucor variabilis
SPP59	Fungi	Mucoromycota	Mucormycetes	Mucorales	Rhizopodaceae	Rhizopus	Rhizopus microsporus
SPP60	Fungi	Mucoromycota	Mucormycetes	Mucorales	Rhizopodaceae	Rhizopus	Rhizopus oryzae
SPP61	Fungi	Ascomycota	Sordariomycetes	Hypocreales	Hypocreales	Sarocladium	Sarocladium strictum
SPP62	Fungi	Ascomycota	Dothideomycetes	Pleosporales	Phaeosphaeriaceae	Setophoma	Setophoma terrestris
SPP63	Fungi	Ascomycota	Sordariomycetes	Hypocreales	Nectriaceae	Thelonectria	Thelonectria olida
SPP64	Fungi	Ascomycota	Sordariomycetes	Hypocreales	Hypocreaceae	Trichoderma	Trichoderma asperellum
SPP65	Fungi	Ascomycota	Sordariomycetes	Hypocreales	Hypocreaceae	Trichoderma	Trichoderma atroviride
SPP66	Fungi	Ascomycota	Sordariomycetes	Hypocreales	Hypocreaceae	Trichoderma	Trichoderma brevicompactum
SPP67	Fungi	Ascomycota	Sordariomycetes	Hypocreales	Hypocreaceae	Trichoderma	Trichoderma gamsii
SPP68	Fungi	Ascomycota	Sordariomycetes	Hypocreales	Hypocreaceae	Trichoderma	Trichoderma hamatum
SPP69	Fungi	Ascomycota	Sordariomycetes	Hypocreales	Hypocreaceae	Trichoderma	Trichoderma harzianum
SPP70	Fungi	Ascomycota	Sordariomycetes	Hypocreales	Hypocreaceae	Trichoderma	Trichoderma koningiopsis
SPP71	Fungi	Ascomycota	Sordariomycetes	Hypocreales	Hypocreaceae	Trichoderma	Trichoderma oblongisporum
SPP72	Fungi	Ascomycota	Sordariomycetes	Hypocreales	Hypocreaceae	Trichoderma	Trichoderma spirale
SPP73	Fungi	Ascomycota	Sordariomycetes	Hypocreales	Hypocreaceae	Trichoderma	Trichoderma tomentosum
SPP74	Fungi	Ascomycota	Sordariomycetes	Hypocreales	Hypocreaceae	Trichoderma	Trichoderma velutinum
SPP75	Fungi	Ascomycota	Sordariomycetes	Hypocreales	Hypocreaceae	Trichoderma	Trichoderma virens
SPP76	Fungi	Ascomycota	Sordariomycetes	Hypocreales	Hypocreaceae	Trichoderma	Trichoderma viridescens

## Sheet: Meta-table
Samples	State	Year	StateYear	Field	PCRP	PYR	TAVG	SLOPE	AWC	CEC	CLAY	DB	OM	SAND	SILT	WC	PH	SURF	SRC
AR-1-1	Arkansas	2012	Arkansas2012	1	Soybean	1051	18	0.24	0.15	25.6	61.82	1.41	0.38	10.01	26.3	40.13	7.3	Clay	Rain-fed
AR-1-2	Arkansas	2012	Arkansas2012	2	Soybean	1135	18	0.22	0.18	35	32.19	1.36	0.84	13.36	54.12	31.59	5.4	Silt loam	Irrigated
AR-1-3	Arkansas	2012	Arkansas2012	3	Soybean	905	18	0.35	0.14	12.2	22.71	1.52	0.36	9.63	66.06	28.9	6.1	Silt loam	Irrigated
AR-1-4	Arkansas	2012	Arkansas2012	4	Soybean	929	18	0.23	0.1	24.27	62.31	1.46	0.95	4.62	32.53	41.59	6.7	Silty clay	Irrigated
AR-1-5	Arkansas	2012	Arkansas2012	5	Corn	808	18	0.11	0.17	13.75	20.78	1.47	1.21	21.29	57.59	27.08	7	Silt loam	Irrigated
AR-1-6	Arkansas	2012	Arkansas2012	6	Grassland/Pasture	684	16	1.93	0.17	13	25.53	1.49	0.65	19.72	53.56	26.36	5.8	Loam	Rain-fed
AR-2-1	Arkansas	2013	Arkansas2013	1	Soybean	1572	15	0.11	0.21	12.56	25.66	1.51	0.63	8.74	65.34	30.43	5.6	Silt loam	Irrigated
AR-2-2	Arkansas	2013	Arkansas2013	2	Soybean	1345	16	0.1	0.18	35	32.18	1.36	0.84	13.35	54.1	31.58	5.4	Silt loam	Irrigated
AR-2-3	Arkansas	2013	Arkansas2013	3	Rice	1572	15	0.24	0.16	13.89	23.76	1.5	0.45	9.35	66.76	29.63	5.6	Silt loam	Irrigated
AR-2-4	Arkansas	2013	Arkansas2013	4	Rice	1345	16	0.1	0.18	35	31.85	1.36	0.83	13.21	53.55	31.26	5.4	Silt loam	Irrigated
AR-2-5	Arkansas	2013	Arkansas2013	5	Wheat	825	18	0.14	0.17	17.7	20.9	1.41	1.22	21.1	58	27.2	6.5	Silt loam	Rain-fed
AR-2-6	Arkansas	2013	Arkansas2013	6	Wheat	1399	16	0.64	0.21	9.5	19.61	1.49	0.69	13.85	64.9	27.01	6.2	Silt loam	Rain-fed
IL-1-1	Illinois	2012	Illinois2012	1	Other Hay/Non Alfalfa	840	15	3.03	0.13	14.08	25.32	1.49	0.3	5.62	68.54	29.52	5.2	Silt loam	Rain-fed
IL-1-2	Illinois	2012	Illinois2012	2	Corn	883	16	0.26	0.2	14.66	27.82	1.43	1.73	11.73	60.23	30.66	7.2	Silt loam	Rain-fed
IL-1-3	Illinois	2012	Illinois2012	3	Corn	1106	14	0.14	0.15	16.75	26.63	1.51	0.45	12.03	59.2	29.39	5.4	Silt loam	Rain-fed
IL-1-4	Illinois	2012	Illinois2012	4	Corn	740	12	0.48	0.16	22.8	29.1	1.44	1.63	12.57	58.15	31.32	6.7	Silt loam	Rain-fed
IL-1-5	Illinois	2012	Illinois2012	5	Corn	722	13	4.95	0.19	20.53	28.33	1.43	0.28	3.63	67.31	30.61	6	Silty clay loam	Rain-fed
IL-1-6	Illinois	2012	Illinois2012	6	Soybean	802	12	0.8	0.2	22.3	27.75	1.4	1.26	4.23	65.25	30.36	6	Silt loam	Rain-fed
IL-2-1	Illinois	2013	Illinois2013	1	Soybean	1467	13	1.83	0.14	14.6	24.92	1.55	0.35	2.96	70.62	30.04	4.7	Silt loam	Rain-fed
IL-2-2	Illinois	2013	Illinois2013	2	Corn	1402	13	0.32	0.19	16.11	25.98	1.42	1.27	14.22	59.57	29.64	7.1	Silt loam	Rain-fed
IL-2-3	Illinois	2013	Illinois2013	3	Corn	1023	9	0.46	0.2	22.44	27.99	1.41	1.39	4.31	67.28	31.11	6.2	Silt loam	Rain-fed
IL-2-4	Illinois	2013	Illinois2013	4	Corn	1185	12	0.67	0.18	19.29	28.74	1.47	0.8	6.06	65.01	31.28	5.9	Silt loam	Rain-fed
IL-2-5	Illinois	2013	Illinois2013	5	Grassland/Pasture	993	9	1.54	0.14	13.1	17.63	1.51	1.99	51.38	29.94	25.05	7.2	Loam	Rain-fed
IL-2-6	Illinois	2013	Illinois2013	6	Soybean	976	10	0.44	0.16	23.12	28.21	1.41	1.57	14.89	55.84	30.48	6.7	Silt loam	Rain-fed
IN-1-1	Indiana	2012	Indiana2012	1	Grassland/Pasture	1007	14	3.3	0.13	21.03	41.53	1.49	0.5	6.6	51.15	33.03	5.5	Silt loam	Rain-fed
IN-1-2	Indiana	2012	Indiana2012	2	Corn	724	13	0.84	0.16	15.02	13.19	1.52	1.12	45.49	40.4	21.39	7.5	Fine sandy loam	Rain-fed
IN-1-3	Indiana	2012	Indiana2012	3	Soybean	880	15	0.82	0.14	9.7	9.87	1.54	1	49.87	29.15	17.78	6.3	Loam	Rain-fed
IN-1-4	Indiana	2012	Indiana2012	4	Corn	724	13	0.65	0.21	15.9	17.18	1.49	1.22	19.76	62.47	27.21	7.9	Silt loam	Rain-fed
IN-1-5	Indiana	2012	Indiana2012	5	Corn	825	11	0.26	0.1	5.12	7.73	1.59	0.72	79.72	12.26	13.81	6.1	Sandy loam	Irrigated
IN-1-6	Indiana	2012	Indiana2012	6	Corn	797	13	1	0.16	14.74	19.75	1.56	1.36	41.87	38.06	24.12	6.7	Silty clay loam	Rain-fed
IN-2-1	Indiana	2013	Indiana2013	1	Corn	1053	10	0.69	0.1	20.16	35.14	1.71	0.9	20.39	43.98	27.23	7.3	Silt loam	Rain-fed
IN-2-2	Indiana	2013	Indiana2013	2	Corn	1162	10	0.25	0.12	20.6	36.96	1.7	1.84	17.51	45.19	30.29	7.3	Silty clay loam	Rain-fed
IN-2-3	Indiana	2013	Indiana2013	3	Corn	1124	11	0.34	0.13	11.75	19.92	1.58	1.24	54.39	25.22	21.34	7.2	Loam	Rain-fed
IN-2-4	Indiana	2013	Indiana2013	4	Corn	1039	11	0.61	0.11	14.19	23.8	1.65	1.16	29.29	46.62	27.06	7.3	Silt loam	Rain-fed
IN-2-5	Indiana	2013	Indiana2013	5	Corn	1032	10	0.75	0.14	20.48	35.83	1.6	1.55	19.94	43.8	30.46	7.2	Silty clay	Rain-fed
IN-2-6	Indiana	2013	Indiana2013	6	Corn	1102	10	0.63	0.08	21.78	34.33	1.65	0.99	18.37	47.16	27.51	7.3	Silt loam	Rain-fed
IA-1-1	Iowa	2012	Iowa2012	1	Developed/Open Space	864	12	3.17	0.17	23.43	31.88	1.44	1.06	28.35	36.43	30.54	5.9	Loam	Rain-fed
IA-1-3	Iowa	2012	Iowa2012	3	Corn	659	11	0.96	0.18	16.88	21.09	1.47	1.92	40.08	38.42	27.4	7.4	Loam	Rain-fed
IA-1-4	Iowa	2012	Iowa2012	4	Soybean	655	11	2.45	0.18	15.37	18.96	1.47	1.31	43.06	36.02	26.07	7.4	Loam	Rain-fed
IA-1-5	Iowa	2012	Iowa2012	5	Developed/Low Intensity	715	12	4.23	0.16	25.1	26.31	1.39	0.59	2.38	50.8	25.76	6.1	Silty clay loam	Rain-fed
IA-1-6	Iowa	2012	Iowa2012	6	Corn	688	12	0.49	0.17	30.24	37.63	1.41	0.77	11.39	50.53	32.82	6.1	Silty clay loam	Rain-fed
IA-1-7	Iowa	2012	Iowa2012	7	Corn	580	12	2.1	0.19	25.95	33.53	1.48	1.47	15.4	50.5	32.77	6.2	Silty clay loam	Rain-fed
IA-2-1	Iowa	2013	Iowa2013	1	Open Water	984	10	0.29	0.18	25.5	31.69	1.4	1.39	1.91	61.86	31.02	6.4	Silty clay loam	Rain-fed
IA-2-2	Iowa	2013	Iowa2013	2	Grassland/Pasture	941	11	1.52	0.18	24.27	32.76	1.42	0.6	14.37	52.15	31.28	5.5	Silt loam	Rain-fed
IA-2-3	Iowa	2013	Iowa2013	3	Corn	761	10	2.87	0.17	24.1	31.77	1.44	0.91	10.27	57.46	31.91	6.7	Silty clay loam	Rain-fed
IA-2-4	Iowa	2013	Iowa2013	4	Corn	914	9	0.58	0.19	27.01	33.18	1.41	1.47	2.07	64.41	32.05	6.1	Silty clay loam	Rain-fed
IA-2-5	Iowa	2013	Iowa2013	5	Corn	984	9	0.14	0.19	25.5	33.12	1.4	1.46	1.99	64.64	32.42	6.4	Silty clay loam	Rain-fed
IA-2-6	Iowa	2013	Iowa2013	6	Corn	932	10	1.12	0.19	28.08	33.43	1.39	1.31	2.96	63.25	32.07	6	Silty clay loam	Rain-fed
KS-1-1	Kansas	2012	Kansas2012	1	Corn	561	14	0.46	0.18	27.5	36.58	1.37	0.74	2.18	60.11	32.82	7	Silty clay loam	Rain-fed
KS-1-2	Kansas	2012	Kansas2012	2	Corn	630	15	0.4	0.2	7.9	9.04	1.39	0.64	39.53	50.75	18.97	7.5	Silt loam	Irrigated
KS-1-3	Kansas	2012	Kansas2012	3	Corn	632	15	0.24	0.18	14.1	16.58	1.37	0.9	40.59	42.16	22.96	7.7	Silt loam	Irrigated
KS-1-4	Kansas	2012	Kansas2012	4	Corn	618	13	0.29	0.18	27.3	31.77	1.34	0.89	5.31	61.27	28.32	7.2	Silt loam	Irrigated
KS-1-5	Kansas	2012	Kansas2012	5	Developed/Open Space	669	13	0.45	0.18	24.9	32.32	1.33	0.97	4.97	59.98	30.18	7.4	Silt loam	Rain-fed
KS-1-6	Kansas	2012	Kansas2012	6	Soybean	1009	16	0.34	0.16	18.7	37.49	1.45	0.91	13.81	48.21	32.83	5.8	Silt loam	Rain-fed
KS-2-1	Kansas	2013	Kansas2013	1	Soybean	838	12	0.27	0.19	24.1	29.45	1.44	1.49	5.2	63.52	31.81	7.4	Silt loam	Rain-fed
KS-2-2	Kansas	2013	Kansas2013	2	Grassland/Pasture	911	12	2.76	0.15	27.16	40.34	1.45	1.11	16.03	42.45	33.3	6.7	Clay loam	Rain-fed
KS-2-3	Kansas	2013	Kansas2013	3	Corn	895	12	0.27	0.2	7.9	8.88	1.39	0.62	38.84	49.87	18.64	7.5	Silt loam	Irrigated
KS-2-4	Kansas	2013	Kansas2013	4	Soybean	690	11	0.35	0.18	27.3	31.75	1.34	0.89	5.31	61.25	28.31	7.2	Silt loam	Irrigated
KS-2-6	Kansas	2013	Kansas2013	6	Corn	1180	13	0.57	0.16	17.1	37.72	1.42	0.89	15.08	46.93	32.21	6	Silt loam	Rain-fed
MI-1-1	Michigan	2012	Michigan2012	1	Corn	728	11	1	0.15	13.66	25.49	1.57	0.62	37.76	36.69	30.03	7.3	Loam	Rain-fed
MI-1-2	Michigan	2012	Michigan2012	2	Corn	786	11	0.33	0.11	5.65	7.8	1.56	0.9	83.08	9.02	12.69	6.5	Sandy loam	Irrigated
MI-1-3	Michigan	2012	Michigan2012	3	Soybean	747	11	2.11	0.16	8.5	21.11	1.46	0.5	49.71	29.28	23.75	6.5	Sandy loam	Rain-fed
MI-1-4	Michigan	2012	Michigan2012	4	Soybean	826	12	0.5	0.17	12.21	34.48	1.54	0.87	17.27	48.25	29.84	7.6	Silt loam	Rain-fed
MI-1-5	Michigan	2012	Michigan2012	5	Corn	845	10	0.6	0.28	99.39	20.6	1	3.59	62.19	17.21	21.35	6.9	Muck	Rain-fed
MI-1-6	Michigan	2012	Michigan2012	6	Soybean	757	10	0.25	0.12	14.4	22.89	1.75	0.74	37.19	39.23	25.89	7.8	Loam	Rain-fed
MI-1-7	Michigan	2012	Michigan2012	7	Corn	759	10	0.17	0.15	13.15	37.43	1.56	0.85	9.12	53.46	29.62	7.4	Silty clay loam	Rain-fed
MI-1-8	Michigan	2012	Michigan2012	8	Soybean	759	10	0.12	0.16	11.83	33.72	1.57	0.73	8.62	57.66	27.68	7.5	Silt loam	Rain-fed
MI-2-1	Michigan	2013	Michigan2013	1	Winter Wheat	946	8	0.12	0.11	26.64	59.22	1.3	2.56	13.96	26.42	41.52	7.6	Loam	Rain-fed
MI-2-2	Michigan	2013	Michigan2013	2	Corn	918	8	0.45	0.18	13.6	22.48	1.65	0.64	39.53	37.41	28.7	7.6	Loam	Rain-fed
MI-2-3	Michigan	2013	Michigan2013	3	Corn	1030	8	0.42	0.12	12.43	22.73	1.66	0.7	38.65	38.03	25.99	7.5	Loam	Rain-fed
MI-2-4	Michigan	2013	Michigan2013	4	Corn	926	8	0.76	0.17	8.62	22.91	1.63	0.75	40.42	36.38	27.63	7.2	Loam	Rain-fed
MI-2-5	Michigan	2013	Michigan2013	5	Corn	917	9	0.21	0.13	19.53	31.14	1.6	1.17	28.68	39.78	26.58	7.4	Loam	Rain-fed
MI-2-6	Michigan	2013	Michigan2013	6	Corn	1114	8	1	0.16	8.6	20.23	1.54	0.73	47.37	31.88	24.74	6.9	Fine sandy loam	Rain-fed
MN-1-1	Minnesota	2012	Minnesota2012	1	Soybean	659	9	0.76	0.18	19.23	25.39	1.43	1.91	36.71	36.28	29.18	7.6	Clay loam	Rain-fed
MN-1-2	Minnesota	2012	Minnesota2012	2	Corn	643	9	1.03	0.18	19.99	25.4	1.43	1.7	38.08	36.11	29.21	7.5	Clay loam	Rain-fed
MN-1-3	Minnesota	2012	Minnesota2012	3	Corn	649	9	1.61	0.18	16.64	24.49	1.45	0.85	38.48	36.69	28.56	7.7	Loam	Rain-fed
MN-1-4	Minnesota	2012	Minnesota2012	4	Corn	791	9	1.44	0.18	21.05	24.98	1.46	1.45	38.69	36.07	28.93	7.4	Loam	Rain-fed
MN-1-5	Minnesota	2012	Minnesota2012	5	Soybean	523	8	0.29	0.16	50	74.25	1.18	2.21	7.19	18.26	47.4	7.7	Clay	Rain-fed
MN-1-6	Minnesota	2012	Minnesota2012	6	Developed/Open Space	401	8	0.2	0.19	21.05	26.72	1.36	1.38	7.55	65.56	30.31	7.9	Silt loam	Rain-fed
MN-2-1	Minnesota	2013	Minnesota2013	1	Spring Wheat	762	4	0.11	0.19	20.91	26.75	1.36	1.38	7.56	65.61	30.34	7.9	Silt loam	Rain-fed
MN-2-2	Minnesota	2013	Minnesota2013	2	Grassland/Pasture	664	6	1.77	0.18	19.05	25.3	1.45	1.51	37.91	35.9	28.93	7.4	Clay loam	Rain-fed
MN-2-3	Minnesota	2013	Minnesota2013	3	Corn	711	6	1.08	0.1	12.39	10.89	1.51	1.9	6.2	15.77	40.92	7.7	Sandy loam	Rain-fed
MN-2-4	Minnesota	2013	Minnesota2013	4	Developed/Low Intensity	808	4	0.25	0.14	50	64.09	1.18	1.9	6.2	15.77	40.92	7.7	Clay	Rain-fed
MN-2-5	Minnesota	2013	Minnesota2013	5	Corn	761	4	0.15	0.16	34.97	48.59	1.34	2.08	4.78	46.2	33.7	7.9	Silty clay	Rain-fed
MN-2-6	Minnesota	2013	Minnesota2013	6	Soybean	738	6	1.37	0.18	19.09	25.62	1.41	1.78	34.87	39.15	29.69	7.3	Clay loam	Rain-fed
NE-1-1	Nebraska	2012	Nebraska2012	1	Corn	498	13	0.36	0.18	27.2	31.84	1.34	0.97	5.32	61.42	28.29	7.2	Silt loam	Rain-fed
NE-1-3	Nebraska	2012	Nebraska2012	3	Soybean	626	13	0.35	0.17	27.95	30.42	1.33	2.81	11.45	57.8	32.27	6.7	Silt loam	Rain-fed
NE-1-4	Nebraska	2012	Nebraska2012	4	Corn	604	13	0.21	0.18	26.28	32.89	1.34	0.98	5.32	61.55	29.99	7.2	Silt loam	Irrigated
NE-1-5	Nebraska	2012	Nebraska2012	5	Corn	573	12	0.15	0.11	12.05	51.4	1.35	2.08	4.38	43.83	34.47	7.3	Silty clay	Irrigated
NE-1-6	Nebraska	2012	Nebraska2012	6	Corn	504	12	0.64	0.17	23.23	32.06	1.32	0.88	9.01	58.64	30.89	6.9	Silt loam	Irrigated
NE-2-1	Nebraska	2013	Nebraska2013	1	Corn	805	9	0.24	0.11	12.05	51.49	1.35	2.09	4.39	43.9	34.52	7.3	Silty clay	Irrigated
NE-2-2	Nebraska	2013	Nebraska2013	2	Corn	791	9	0.2	0.11	12.05	51.39	1.35	2.08	4.38	43.82	34.46	7.3	Silty clay	Irrigated
NE-2-3	Nebraska	2013	Nebraska2013	3	Corn	791	9	0.41	0.14	34.03	42.65	1.35	2.41	7.81	48.91	33.59	7.6	Silty clay	Irrigated
NE-2-4	Nebraska	2013	Nebraska2013	4	Corn	738	10	0.33	0.18	25.4	33.29	1.33	0.97	5.48	61.38	30	7.4	Silt loam	Irrigated
NE-2-5	Nebraska	2013	Nebraska2013	5	Corn	731	10	0.24	0.18	23.97	32.91	1.33	0.97	5.48	61.38	30	7.4	Silt loam	Irrigated
NE-2-6	Nebraska	2013	Nebraska2013	6	Corn	720	9	0.39	0.17	24.48	32.06	1.29	0.9	8.79	58.82	30.95	7	Silt loam	Irrigated
